# Supplementary material for: Gastrectomy with or without Complete Omentectomy for Advanced Gastric Cancer: A Meta-Analysis
Source: Medicina (Kaunas). 2022 Sep 7;58(9):1241. doi: 10.3390/medicina58091241 (PMC9503724; doi:10.3390/medicina58091241)
Supplement: Supplementary file 1 [file medicina-58-01241-s001.zip]

Archive with 1 entries (1 files):
- medicina-1856091-supplementary.pdf
